# Supplementary material for: Metabolic Syndrome Components and Cancer Risk in Normal-Weight Subjects: Systematic Review and Meta-Analysis in over 18 Million Individuals
Source: J Clin Med. 2026 Jan 9;15(2):538. doi: 10.3390/jcm15020538 (PMC12842133; doi:10.3390/jcm15020538)
Supplement: Supplementary file 1 [file jcm-15-00538-s001.zip]

Archive with 2 entries (2 files):
- PRISMA Checklist.pdf
- Supplementary material S1-S9.pdf
